# Supplementary material for: PEMA: a flexible Pipeline for Environmental DNA Metabarcoding Analysis of the 16S/18S ribosomal RNA, ITS, and COI marker genes
Source: Gigascience. 2020 Mar 12;9(3):giaa022. doi: 10.1093/gigascience/giaa022 (PMC7066391; doi:10.1093/gigascience/giaa022)
Supplement: giaa022_Supplement_Files [file giaa022_supplement_files.zip]

Archive with 12 entries (12 files):
- Additional file 10_Figure S6.png
- Additional file 11_Figure S7.png
- Additional file 12_ Table S3.docx
- Additional file 1_ Supplementary Methods.docx
- Additional file 2_ Mock Communities .xlsx
- Additional file 3_Table S1.docx
- Additional file 4_Table S2.docx
- Additional file 5_ Figure S1.png
- Additional file 6_Figure S2.png
- Additional file 7_Figure S3.png
- Additional file 8_Figure S4.png
- Additional file 9_Figure S5.png
