# Supplementary material for: PEMA: a flexible Pipeline for Environmental DNA Metabarcoding Analysis of the 16S/18S ribosomal RNA, ITS, and COI marker genes
Source: Gigascience. 2020 Mar 12;9(3):giaa022. doi: 10.1093/gigascience/giaa022 (PMC7066391; doi:10.1093/gigascience/giaa022)
Supplement: giaa022_Supplement_Files [file giaa022_supplement_files.zip › Additional file 2_ Mock Communities .xlsx]

## Sheet: datasets
marker gene	published by	study accession number	samples accesion nymbers			Publication ( DOI )	comments
16S rRNA	Gohl et al. (2016)	PRJNA305443	SRR3163904 - SRR3163906			10.1038/nbt.3601	KAPA_PolymeraseConcentration=1x_PCRcycles=20_Dilution=100_Sample=HM_277D_AnnealingTemp=55C
18S rRNA	Bradley et al. (2016)	PRJNA314977	SRR3231826	SRR3231837	SRR3231838	10.1128/AEM.01630-16	V8V9_MC41
			SRR3231900	SRR3231901	SRR3231902		V4_MC41
ITS	Bakker (2018)	PRJNA377530	SRR5838515	SRR5818516	SRR5818522	10.1111/1755-0998.12760	Amplicon sequencing library #2 | staggered A, PreAmp
COI	Bista et al. (2018)	PRJEB23036	ERR2181459 - ERR2181468			10.1111/1755-0998.12888	Iliana-Com-A-B1FR - Iliana-Com-J-B1FR
The above datasets were selected as they derive from studies using paired-end sequencing on an Illumina MiSeq sequencer.
In addition, in all four cases, shaping the mock communities was the main aim of the corresponding studies.

## Sheet: 16S
PEMA’s evaluation against 16S rRNA mock community
mock community of Gohl et al. (2016) KAPA protocol	PEMA – Swarm ( d = 1 | strictness = 0.8 | no singletons)	PEMA – Swarm ( d = 1 | strictness = 0.8 | with singletons)	PEMA – Swarm ( d = 3 | strictness = 0.6 | no singletons)	PEMA – Swarm ( d = 3 | strictness = 0.8)	PEMA – Swarm ( d = 10 | strictness = 0.8 | with singletons)	PEMA – Swarm ( d = 10 | strictness = 0.8 | no singletons)	PEMA – Swarm ( d = 25 | strictness = 0.6 )	PEMA – Swarm ( d = 25 | strictntess = 0.8)	PEMA – Swarm ( d = 30 | strictness = 0.6)	PEMA – Swarm ( d = 30 | strictness = 0.8)	PEMA – vsearch ( id =0.95 | strictness = 0.8)	PEMA – vsearch ( id =0.97 | strictness = 0.8)	PEMA – vsearch ( id =0.99 | strictness = 0.8)
Genus/Species
Acinetobacter_baumannii			Acinetobacter	Acinetobacter	Acinetobacter	Acinetobacter	Acinetobacter	Acinetobacter	Acinetobacter	Acinetobacter
Actinomyces_odontolyticus				Actinomyces	Actinomyces		Actinomyces	Actinomyces	Actinomyces	Actinomyces
Bacillus_cereus	Bacillus		Bacillus	Bacillus cereus Bacillus mycoides	Bacillus cereus Bacillus mycoides	Bacillus	Bacillus	Bacillus	Bacillus	Bacillus	Bacillus	Bacillus	Bacillus
Bacteroides_vulgatus				Bacteroides	Bacteroides		Bacteroides	Bacteroides	Bacteroides	Bacteroides
Clostridium_beijerinckii	Clostridiaceae (family)		Clostridium sensu stricto	Clostridium sensu stricto Clostridium uliginosum	Clostridium sensu stricto Clostridium uliginosum	Clostridium sensu stricto	Clostridium sensu stricto	Clostridium sensu stricto	Clostridium sensu stricto	Clostridium sensu stricto	Clostridiaceae (family)	Clostridiaceae (family)	Clostridiaceae (family)
Deinococcus_radiodurans
Enterococcus_faecalis				Enterococcus	Enterococcus
Escherichia_coli	Escherichia-Shigella		Escherichia-Shigella	Escherichia coli	Escherichia coli	Escherichia-Shigella	Escherichia-Shigella	Escherichia-Shigella	Escherichia-Shigella	Escherichia-Shigella	Enterobacteriaceae	Escherichia-Shigella	Escherichia-Shigella
Helicobacter_pylori	Helicobacter		Helicobacter	Helicobacter	Helicobacter	Helicobacter	Helicobacter	Helicobacter	Helicobacter	Helicobacter	Helicobacter	Helicobacter	Helicobacter
Lactobacillus_gasseri	Lactobacillus		Lactobacillus	Lactobacillus	Lactobacillus	Lactobacillus	Lactobacillus	Lactobacillus	Lactobacillus	Lactobacillus	Lactobacillus	Lactobacillus	Lactobacillus
Listeria_monocytogenes			Listeria	Listeria	Listeria	Listeria	Listeria	Listeria	Listeria	Listeria
Neisseria_meningitidis	Neisseria		Neisseria	Neisseria	Neisseria	Neisseria	Neisseria	Neisseria	Neisseria	Neisseria	Neisseria	Neisseria	Neisseria
Propionibacterium_acnes
Pseudomonas_aeruginosa	Pseudomonas		Pseudomonas	Pseudomonas	Pseudomonas	Pseudomonas	Pseudomonas	Pseudomonas	Pseudomonas	Pseudomonas	Pseudomonas	Pseudomonas	Pseudomonas
Rhodobacter_sphaeroides	Rhodobacter		Rhodobacter	Rhodobacter sphaeroides	Rhodobacter	Rhodobacter	Rhodobacter	Rhodobacter	Rhodobacter	Rhodobacter	Rhodobacter	Rhodobacter	Rhodobacter
Staphylococcus_aureus	Staphylococcus		Staphylococcus	Staphylococcus	Staphylococcus	Staphylococcus	Staphylococcus	Staphylococcus	Staphylococcus	Staphylococcus	Staphylococcus	Staphylococcus	Staphylococcus
Staphylococcus_epidermidis	Staphylococcus		Staphylococcus	Staphylococcus	Staphylococcus	Staphylococcus	Staphylococcus	Staphylococcus	Staphylococcus	Staphylococcus	Staphylococcus	Staphylococcus	Staphylococcus
Streptococcus_agalactiae	Streptococcus		Streptococcus	Streptococcus	Streptococcus	Streptococcus	Streptococcus	Streptococcus	Streptococcus	Streptococcus	Streptococcus	Streptococcus	Streptococcus
Streptococcus_mutans	Streptococcus		Streptococcus	Streptococcus mutans	Streptococcus	Streptococcus	Streptococcus	Streptococcus	Streptococcus	Streptococcus	Streptococcus	Streptococcus	Streptococcus
Streptococcus_pneumoniae	Streptococcus		Streptococcus	Streptococcus	Streptococcus	Streptococcus	Streptococcus	Streptococcus	Streptococcus	Streptococcus	Streptococcus	Streptococcus	Streptococcus
False positive assignments	Pseudoalteromonas		Citrobacter	Blautia	Blautia	Family XII	Blautia	Blautia	Prevotella 7	Blautia	Pseudoalteromonadaceae	Pseudoalteromonadaceae	Pseudoalteromonadaceae
	Serratia		Serratia	Burkholderia-Caballeronia-Paraburkholderia	Burkholderia-Caballeronia-Paraburkholderia	Lysinibacillus sphaericus	Candidatus Saccharimonas	Candidatus Saccharimonas	Blautia	Lachnospiraceae XPB1014 group	Citrobacter	Citrobacter	Citrobacter
				Caldicoprobacter	Candidatus Saccharimonas	Serratia	Klebsiella	Kluyvera	Ruminococcaceae	Ruminococcaceae	Serratia	Serratia	Serratia
				Candidatus Saccharimonas	Family XII	Kluyvera	Prevotella 7	Lachnospiraceae XPB1014 group	Candidatus Saccharimonas	Candidatus Saccharimonas
				Carnobacteriaceae	Lachnospiraceae	Pseudoalteromonadaceae	Ruminococcaceae	Ruminococcaceae		Kluyvera
				Citrobacter	Lysinibacillus sphaericus	Candidatus Saccharimonas
				Family XII	Marivita
				Haemophilus	Mollicutes RF39
				Halochromatium	Ruminococcaceae
				Lysinibacillus sphaericus	Serratia
				Marivita	Sporosarcina
				Mollicutes RF39
				Paenibacillus
				Pseudoalteromonas
				Raoultella
				Ruminococcaceae
				Salmonella
				Serratia
				Shimwellia
				Sporosarcina
				Xenorhabdus
At genus level
TP	12		15	18	18	15	17	17	17	17	11	12	12
FP	2		2	21	11	6	5	5	4	5	3	3	3
FN	8		5	2	2	5	3	3	3	3	9	8	8
PREC (precision = TP / TP+FP)	0.857143		0.882353	0.461538	0.62069	0.714286	0.772727	0.772727	0.809524	0.772727	0.785714	0.8	0.8
REC (recall = TP / TP+FN)	0.6		0.75	0.9	0.9	0.75	0.85	0.85	0.85	0.85	0.55	0.6	0.6
F1 (F1 = harmonic mean = 2 * (PREC * REC) / (PREC+REC)	0.705882		0.810811	0.610169	0.734694	0.731707	0.809524	0.809524	0.829268	0.809524	0.647059	0.685714	0.685714

## Sheet: 18S
PEMA’s evaluation against 18S rRNA mock community
mock community of Bradley et al. (2016)	PEMA – Swarm ( d = 1 | strictness = 0.3)	PEMA – Swarm ( d = 1 | strictness = 0.5)	PEMA – Swarm ( d = 1 | strictness = 0.6)	PEMA – Swarm ( d = 10 | strictness = 0.3)	PEMA – Swarm ( d = 20 | strictness = 0.3)	PEMA – Swarm ( d = 30 | strictness = 0.3 )	PEMA – vsearch ( id =0.95 | strictness = 0.3)	PEMA – vsearch ( id =0.99 | strictness = 0.3)
Genus/Species				Lowest assigned taxonomic level
Chlorella vulgaris		Chlorophyceae (class)	Chlorophyceae (class)	Chlorophyceae (class)	Chlorophyceae (class)	Chlorophyceae (class)	Chlorophyceae (class)	Chlorophyceae (class)
Cryptomonas pyrenoidifera	Cryptomonas	Cryptomonas	Cryptomonas	Cryptomonas	Cryptomonas	Cryptomonas	Cryptomonas	Cryptomonas
Heterocapsa niei	Heterocapsa	Heterocapsa	Heterocapsa	Heterocapsa	Heterocapsa	Heterocapsa	Heterocapsa	Heterocapsa
Isochrysis galbana	Isochrysis galbana	Isochrysis galbana	Isochrysis galbana	Isochrysis galbana	Isochrysis galbana	Isochrysis galbana	Isochrysis	Isochrysis
Nannochloropsis oculata	Nannochloropsis oculata	Nannochloropsis oculata	Nannochloropsis oculata	Nannochloropsis	Eustigmatales (order)	Eustigmatales (order)	Eustigmatales (order)	Eustigmatales (order)
Ochromonas sp.	Poterioochromonas*	Poterioochromonas*	Poterioochromonas*	Poterioochromonas*	Poterioochromonas*	Poterioochromonas	Chrysophyceae (class)	Chrysophyceae (class)
Prymnesium parvum	Prymnesium	Prymnesium	Prymnesium	Prymnesium	Prymnesium	Prymnesium	Prymnesium	Prymnesium
Rhodomonas sp.	Rhodomonas	Rhodomonas	Rhodomonas	Rhodomonas	Rhodomonas	Rhodomonas	Rhodomonas	Rhodomonas
Scenedesmus obliquus**		Chlorophyceae (class)	Chlorophyceae (class)	Chlorophyceae (class)	Chlorophyceae (class)	Chlorophyceae (class)	Chlorophyceae (class)	Chlorophyceae (class)
Symbiodinium microadriaticum	Symbiodinium	Symbiodinium	Symbiodinium	Symbiodinium	Symbiodinium	Symbiodinium	Symbiodinium	Symbiodinium
Thalassiosira pseudonana	Thalassiosira pseudonana	Thalassiosira pseudonana	Thalassiosira pseudonana	Thalassiosira pseudonana	Thalassiosira pseudonana	Thalassiosira pseudonana	Thalassiosira pseudonana	Thalassiosira pseudonana
Trebouxia sp.	Trebouxiophyceae (class)	Trebouxiophyceae (class)	Trebouxiophyceae (class)	Trebouxiophyceae (class)	Trebouxiophyceae (class)	Trebouxiophyceae (class)	Trebouxiophyceae (class)	Trebouxiophyceae (class)
False positive assignments	Coccolithus pelagicus	Sphaeropleales	Coccolithales	Hemiselmis	Ammopiptanthus mongolicus	Hemiselmis
		Geminigera	Westella botryoides	Imantonia	Hemiselmis	Imantonia
			Geminigera	Craspedida	Imantonia	OLI51059
				Ammopiptanthus mongolicus	OLI51059	Salpingoeca
				OLI51059	Salpingoeca	Ammopiptanthus mongolicus
				Salpingoeca
At genus level
TP	9	9	9	9	8	8	7	7
FP	3	3	3	6	5	5	0	0
FN	1	2	3	3	4	4	5	5
PREC (precision = TP / TP+FP)	0.75	0.75	0.75	0.6	0.615385	0.615385	1	1
REC (recall = TP / TP+FN)	0.9	0.818182	0.75	0.75	0.666667	0.666667	0.583333	0.583333
F1 (F1 = harmonic mean = 2 * (PREC * REC) / (PREC+REC)	0.818182	0.782609	0.75	0.666667	0.64	0.64	0.736842	0.736842
*Ochromonas includes several species with an uncertain taxonomic status, some of which are considered synonyms of Poterioochromonas species
**Scenedesmus obliquus is a synonym of Tetradesmus obliquus (Turpin) M.J.Wynne

## Sheet: ITS
PEMA’s evaluation against ITS mock community
mock community of Bakker (2018)	PEMA – Swarm ( d = 5 | strictness = 0.3)	PEMA – Swarm ( d = 20 | strictness = 0.3)	PEMA – Swarm ( d = 25 | strictness = 0.3)	PEMA – CROP (97%)
Genus/Species	Lowest assigned taxonomic level
Alternaria alternata	Alternaria	Alternaria	Alternaria	Pleosporales (order)
Aspergillus flavus	Aspergillus	Aspergillus	Aspergillus	Aspergillus
Candida apicola	Candida apicola	Candida apicola	Candida apicola	Candida apicola
Chytriomyces hyalinus	Chytriomyces	Chytriomyces	Chytriomyces	Chytriomyces
Claviceps purpurea	Claviceps	Claviceps	Claviceps	Hypocreales (order)
Fusarium graminearum	Fusarium	Fusarium	Nectriaceae (family)	Nectriaceae (family)
Fusarium oxysporum
Fusarium verticillioides	Fusarium poae
Mortierella verticillata	Mortierella sp.	Mortierella sp.	Mortierella sp.	Mortierella sp.
Naganishia albida	Tremellomycetes (class)	Tremellomycetes (class)	Tremellomycetes (class)	Tremellomycetes (class)
Neosartorya fischeri ( or Aspergillus fischeri )	Aspergillus	Aspergillus	Aspergillus	Aspergillus
Penicillium expansum	Penicillium aethiopicum Penicillium expansum	Penicillium expansum	Penicillium expansum	Penicillium
Rhizoctonia solani	Ceratobasidiaceae (family)	Ceratobasidiaceae (family)	Ceratobasidiaceae (family)	Ceratobasidiaceae (family)
Rhizomucor miehei	Rhizomucor	Rhizomucor	Rhizomucor	Rhizomucor
Rhizophagus irregularis	Glomerales (order)	Glomeromycetes (class)	Glomeromycetes (class)	Glomeromycetes (class)
Saccharomyces cerevisiae	Saccharomyces	Saccharomyces	Saccharomyces	Saccharomyces
Saitoella complicate	Saitoella coloradoensis Saitoella complicata	Saitoella complicata	Saitoella complicata	Saitoella complicata
Trichoderma reesea	Trichoderma reesei	Trichoderma reesei	Trichoderma reesei	Trichoderma
Ustilago maydis	Ustilaginaceae (family)	Ustilaginaceae (family)	Ustilaginaceae (family)	Ustilaginaceae (family)
False positive assignments	Gibberella zeae	Gibberella zeae	Gibberella zeae	Sordariomycetes
	Filobasidiaceae			Gibberella zeae
	from genus actually present 3 more false positive assignments (at species level)			Cantharellales
				Filobasidiales
				Glomeromycetes
At genus level
TP	15	15	12	10
FP	5	1	1	5
FN	4	4	7	9
PREC (precision = TP / TP+FP)	0.75	0.9375	0.923077	0.666667
REC (recall = TP / TP+FN)	0.789474	0.789474	0.631579	0.526316
F1 (F1 = harmonic mean = 2 * (PREC * REC) / (PREC+REC)	0.769231	0.857143	0.75	0.588235

## Sheet: COI
PEMA’s evaluation against COI mock community
mock community of Bista et al. (2018)*		PEMA – Swarm ( d = 10 | strictness = 0.3 | no singletons)				PEMA – Swarm ( d = 10 | strictness = 0.3 | with singletons)
Genus/Species	number specimens	Lowest assigned taxonomic level	Confidence Threshold	accepted or not*	relative abundance	Lowest assigned taxonomic level	Confidence Threshold	accepted or not*	relative abundance	*accept as a result or not with a cut-off of:	0.9
Anisus vortex	1	Anisus	0.18	0	11524	Anisus		0	11531
Asellus aquaticus	24	Asellus aquaticus	1	1	1610	Asellus aquaticus	1	1	1600
Bathyomphalus contortus	4	Bathyomphalus contortus	1	1	1458	Bathyomphalus contortus	1	1	1.461
Bithynia leachii*	14	Bithynia	1	1	869	Bithynia		0	869
Bithynia tentaculata	26	Bithynia tentaculata	1	1	599	Bithynia tentaculata	1	1	606
Ephemera danica	20	Ephemera danica	1	1	6500	Ephemera danica	1	1	6508
Gammarus pulex	7	Gammarus pulex	1	1	687	Gammarus pulex	1	1	687
Gyrinus marinus	7	Gyrinus marinus	1	1	73445	Gyrinus marinus	1	1	73442
Notonecta glauca	8	Notonecta glauca	1	1	43289	Notonecta glauca	1	1	43302
Physa fontinalis **	0	Physa fontinalis	1	1	41	Physa fontinalis	1	1	42
Planorbis planorbis	16	Planorbis planorbis	0.98	1	2.455	Planorbis planorbis	1	1	2679
Potamopyrgus antipodarum	5	Potamopyrgus antipodarum	1	1	60	Potamopyrgus antipodarum	1	1	61
Radix balthica	6	Radix balthica	0.94	1	803	Radix balthica	0.94	1	803
Drosophila melanogaster	3	Drosophila melanogaster
False positive assignments		Noterus clavicornis	1	1	14	Agriotes pilosellus	1	1	3
		Athous vittatus	1	1	4	Ampedus nigerrimus	1	1	2
		Cloeon dipterum	1	1	4	Anisandrus dispar	1	1	4
		Melanotus castanipes	1	1	4	Athous vittatus	1	1	4
		Paratanytarsus tenuis	1	1	6	Azteca oecocordia	1	1	1
		Pedostrangalia revestita	1	1	5	Cloeon dipterum		0	4
		Platycerus caraboides	0.99	1	3	Danacea pallipes		0	1
		Rhagium bifasciatum	1	1	26	Gynnidomorpha alismana		0	1
						Hadrobregmus denticollis		0	2
At species level						Hyalopterus pruni		0	2
TP		12				Hybomitra illota		0	1
FP		8				Hygrobates nigromaculatus		0	2
FN		1				Hymenalia rufipes		0	1
PREC (precision = TP / TP+FP)		0.6				Melanotus castanipes		0	4
REC (recall = TP / TP+FN)		0.923077				Mesosa nebulosa		0	1
F1 (F1 = harmonic mean = 2 * (PREC * REC) / (PREC+REC)		0.727273				Noterus clavicornis		0	14
						Otiorhynchus singularis		0	1
At genus level						Paratanytarsus tenuis		0	6
TP		13				Pedostrangalia revestita		0	6
FP		8				Phymatodes testaceus		0	3
FN		1				Pisidium subtruncatum		0	1
PREC (precision = TP / TP+FP)		0.619048				Platycerus caraboides		0	4
REC (recall = TP / TP+FN)		0.928571				Polydrusus marginatus		0	2
F1 (F1 = harmonic mean = 2 * (PREC * REC) / (PREC+REC)		0.742857				Pseudocistela ceramboides	0.98	1	1
						Quedius truncicola	0.99	1	1
						Rhagium bifasciatum	0.99	1	26
						Scobicia pustulata	1	1	1
						Strophosoma capitatum	1	1	2
						Xyleborinus saxesenii	1	1	2
						Xyleborus dryographus	1	1	2
						At species level
*MIDORI database does not contain this species. PEMA returned a second Bithynia tentaculata with a score of 0.15. We assume that this ASV could be the missing species.						TP		12
** this species is part of the community due to sample-cross-contamination (see Bista et al.)						FP		30
						FN		1
						PREC (precision = TP / TP+FP)		0.285714
						REC (recall = TP / TP+FN)		0.923077
						F1 (F1 = harmonic mean = 2 * (PREC * REC) / (PREC+REC)		0.436364
						At genus level
						TP		13
						FP		30
						FN		1
						PREC (precision = TP / TP+FP)		0.302326
						REC (recall = TP / TP+FN)		0.928571
						F1 (F1 = harmonic mean = 2 * (PREC * REC) / (PREC+REC)		0.45614
